# Supplementary material for: Autonomic nervous system balance in parturient mares: Spontaneous vs induced delivery
Source: PLoS One. 2023 Mar 17;18(3):e0283116. doi: 10.1371/journal.pone.0283116 (PMC10022798; doi:10.1371/journal.pone.0283116)
Supplement: S1 File — (XLSX) [file pone.0283116.s001.xlsx]

## Sheet: HRV median values_SD
	meanRR	SDNN	RMSSD	LF	HF	LF/HF	SD1	SD2
Basal	1.05599	0.0925536	0.039441	0.000999311	0.000378397	2.6409	0.0278783	0.106662
Pre-delivery	1.02784	0.0840103	0.0514411	0.00222739	0.000517057	2.8143	0.0365464	0.114439
Delivery	1.22889	0.311345	0.32688	0.0213357	0.0209351	0.719075	0.230966	0.373978
Placental Expulsion	1.35082	0.353191	0.480348	0.0157311	0.0468247	0.923204	0.33891	0.365396

## Sheet: HRV MAD values_SD
	meanRR	SDNN	RMSSD	LF	HF	LF/HF	SD1	SD2
Basal	0.0687663	0.0211113	0.0410077	0.000406225	0.00120545	4.1358	0.0287574	0.0250526
Pre-delivery	0.110523	0.0272682	0.0557166	0.000736275	0.00240544	1.50471	0.0392153	0.0222337
Delivery	0.123537	0.684942	0.950333	5.94924	0.548219	2.45463	0.692369	0.676154
Placental Expulsion	0.106395	0.307614	0.405066	0.451101	0.0808296	1.44893	0.285726	0.333735

## Sheet: HRV median values_ID
	meanRR	SDNN	RMSSD	LF	HF	LF/HF	SD1	SD2
Basal	0.943665	0.0764395	0.0767145	0.00087116	0.00134413	0.951374	0.0541765	0.0958311
Pre-delivery	0.867435	0.0582534	0.0439359	0.00058841	0.000337047	2.07848	0.0314874	0.0710396
Delivery	1.0136	0.122979	0.14278	0.00324535	0.00330829	0.821147	0.10129	0.141423
Placental Expulsion	1.11895	0.129192	0.0756784	0.00282118	0.00147736	1.73409	0.0534839	0.17552

## Sheet: HRV MAD values_ID
	meanRR	SDNN	RMSSD	LF	HF	LF/HF	SD1	SD2
Basal	0.0885828	0.0174047	0.0203668	0.000709205	0.000648407	0.378374	0.0143021	0.0213394
Pre-delivery	0.0951699	0.0114471	0.025946	0.00019786	0.000561648	1.16486	0.0182472	0.00945246
Delivery	0.113681	0.0831938	0.133587	0.00804465	0.0120691	0.359283	0.0941979	0.0781003
Placental Expulsion	0.149168	0.0539932	0.0906761	0.0023678	0.00623507	0.628624	0.0672943	0.0540379

## Sheet: p-values IntraGA_SD
	meanRR	SDNN	RMSSD	LF	HF	LF/HF	SD1	SD2
basal vs pre-delivery	0.705457	0.705457	0.256839	0.256839	0.256839	0.705457	0.256839	0.705457
basal vs delivery	0.705457	0.00815097	0.00815097	0.00815097	0.00815097	0.705457	0.00815097	0.00815097
basal vs placental expulsion	0.00815097	0.0587817	0.0587817	0.00815097	0.0587817	0.705457	0.0587817	0.00815097
pre-delivery vs placental expulsion	0.00815097	0.00815097	0.0587817	0.0587817	0.0587817	0.705457	0.0587817	0.00815097
pre-delivery vs delivery	0.256839	0.00815097	0.00815097	0.00815097	0.00815097	0.256839	0.00815097	0.00815097
delivery vs placental expulsion	0.0587817	0.705457	0.705457	0.705457	0.705457	0.705457	0.705457	0.705457

## Sheet: p-values IntraGA_ID
	meanRR	SDNN	RMSSD	LF	HF	LF/HF	SD1	SD2
basal vs pre-delivery	0.00815097	0.0587817	0.256839	0.0587817	0.0587817	0.705457	0.256839	0.0587817
basal vs delivery	0.705457	0.00815097	0.256839	0.0587817	0.256839	0.705457	0.256839	0.00815097
basal vs placental expulsion	0.00815097	0.256839	0.705457	0.256839	0.256839	0.256839	0.705457	0.256839
pre-delivery vs placental expulsion	0.00815097	0.0587817	0.00815097	0.0587817	0.0587817	0.705457	0.00815097	0.0587817
pre-delivery vs delivery	0.0587817	0.00815097	0.00815097	0.00815097	0.00815097	0.256839	0.00815097	0.00815097
delivery vs placental expulsion	0.00815097	0.705457	0.705457	0.256839	0.256839	0.256839	0.705457	0.705457

## Sheet: p-values InterGA-SD vs ID
	meanRR	SDNN	RMSSD	LF	HF	LF/HF	SD1	SD2
Basal	0.110223	0.179712	0.654721	0.565299	0.482203	0.406234	0.654721	0.179712
Pre-delivery	0.0253473	0.00880862	0.224799	0.00404098	0.179712	0.749394	0.224799	0.00404098
Delivery	0.0845335	0.0639193	0.0845335	0.0845335	0.0639193	0.749394	0.0845335	0.0476454
Placental Expulsion	0.0845335	0.0845335	0.0476454	0.110223	0.0639193	0.565299	0.0476454	0.0639193
